# Supplementary material for: Interpretable Machine Learning Models for Predicting Critical Outcomes in Patients with Suspected Urinary Tract Infection with Positive Urine Culture
Source: Diagnostics (Basel). 2024 Sep 6;14(17):1974. doi: 10.3390/diagnostics14171974 (PMC11394224; doi:10.3390/diagnostics14171974)
Supplement: Supplementary file 1 [file diagnostics-14-01974-s001.zip]

Archive with 1 entries (1 files):
- diagnostics-3110095-supplementary.pdf
